# Supplementary material for: DOPAnization of tyrosine in α-synuclein by tyrosine hydroxylase leads to the formation of oligomers
Source: Nat Commun. 2022 Nov 12;13:6880. doi: 10.1038/s41467-022-34555-4 (PMC9653393; doi:10.1038/s41467-022-34555-4)
Supplement: Supplementary file 4 — Source Data [file 41467_2022_34555_MOESM4_ESM.xlsx]

## Sheet: Fig. 2
Boxed areas show the blot images included in figures.
Remaining samples have not been included in this manusript

## Sheet: Fig. 3c
Fig.3c
	Positive area ratio (%)
Control	0.00301
Control	0.000889
Control	0.0143
Control	0.00237
Control	0.00144
Control	0
Control	0.0619
Disease	0.255
Disease	0.114
Disease	0.0225
Disease	0.283
Disease	0.118
Disease	0.00307
Disease	0.00769

## Sheet: Fig.4e and Supplementary Fig.8b
Fig. 4e and Supplementary Fig. 8b
Cell death numbers
	None			f-aSyn						f-E46K						f-A53T
Hour	None 1	None 2	None 3	Control 1	Control 2	Control 3	Reactant 1	Reactant 2	Reactant 3	Control 1	Control 2	Control 3	Reactant 1	Reactant 2	Reactant 3	Control 1	Control 2	Control 3	Reactant 1	Reactant 2	Reactant 3
1	44.5	38.25	49.5	78	54	62.25	81.25	82.75	68.75	69.75	70.5	63	57.25	83	87.5	79	82	57.25	87.75	70.25	84.25
5	47	36.75	52.75	89.75	55	66.5	91.5	93.75	78.75	72.5	73.5	65.75	61.25	93	95	90.5	89.75	66.75	99.25	73.5	92.5
9	54.5	44	58	96.5	64.75	67	107.25	100.75	84.5	78	80	69	72.75	101.5	104.5	97.25	95.25	72.5	107.5	77.25	100
13	60.25	56.25	62	111	70.75	75	119	105.25	96.75	88.25	83.75	77.75	84.25	112	113.75	105	106.75	74.5	116.75	90.75	112.75
17	66.75	58.75	68.25	120.5	77.75	81.75	142.25	116.5	107.25	99.75	94	88	99.75	127.25	128.25	116.75	111.75	80.25	132	107.5	119
21	76.5	70.5	78.5	133.5	85.25	87	169.5	135.5	130.5	125.5	112.5	100.25	127	155.5	160.5	130	128.5	91.5	156.25	129.25	131
25	95.25	79.25	90.25	155.75	97.75	93.75	196.75	166.75	161	145.25	128.75	122.25	150.25	185	196.5	147.25	147	109	181.25	153.5	154
29	110.75	102	102.75	181.25	115.75	109	239.25	199.75	199.25	182.25	156	146	187.5	213	234.25	181.25	177.5	126.75	227.5	191.75	180.25
33	129.75	121	118.75	213.75	143.5	127.5	302	254.25	247.75	230.75	202.5	188.75	256.75	268.25	281.5	213	210.5	158.5	275.75	244.5	225
37	149.25	148	132	243.5	170	141.5	376.75	301	320.75	281.75	239.5	236.25	317.75	333.5	361.5	251.5	249.5	191.5	329.75	295	267.25
41	164	169.5	145.75	265.75	183.75	153	435.25	358	365.75	331.5	252.25	259	374.25	396.25	407.75	265.25	260	203	379.25	322.75	299.5
45	190.25	192.75	167	286.25	198.5	165.5	481.75	412	412	383	263.5	291.5	427.25	435.75	455.25	278	284.25	219.5	413.5	358.25	329

## Sheet: Supplementary Fig. 6
Boxed areas show the blot images included in figures.
Remaining samples have not been included in this manusript
